# Supplementary material for: Exploring MiR-484 Regulation by Polyalthia longifolia: A Promising Biomarker and Therapeutic Target in Cervical Cancer through Integrated Bioinformatics and an In Vitro Analysis
Source: Biomedicines. 2024 Apr 19;12(4):909. doi: 10.3390/biomedicines12040909 (PMC11047986; doi:10.3390/biomedicines12040909)
Supplement: Supplementary file 1 [file biomedicines-12-00909-s001.zip]

Archive with 1 entries (1 files):
- biomedicines-2934217-supplementary.pdf
